# Supplementary material for: Targeting PELP1 Attenuates Angiogenesis and Enhances Chemotherapy Efficiency in Colorectal Cancer
Source: Cancers (Basel). 2022 Jan 13;14(2):383. doi: 10.3390/cancers14020383 (PMC8773490; doi:10.3390/cancers14020383)
Supplement: Supplementary file 1 [file cancers-14-00383-s001.zip]

Archive with 1 entries (1 files):
- cancers-1518636-supplementary.pdf
